# Supplementary material for: A Transcriptomic Network Identified in Uninfected Macrophages Responding to Inflammation Controls Intracellular Pathogen Survival
Source: Cell Host Microbe. 2013 Sep 11;14(3):357–68. doi: 10.1016/j.chom.2013.08.004 (PMC4180915; doi:10.1016/j.chom.2013.08.004)
Supplement: Table S1. Related to Figure 3 — The top 20 up- and downregulated genes for infected versus sham-infected or inflamed versus sham-infected KCs at 2 hr and 12 hr postinfection, ranked by fold change (sheet 1) or ranked by relative expression at 12 hr postinfection (sheet 2). [file mmc2.xlsx]

## Sheet: Genes Ranked by Fold Change
Top 20 up-regulated genes	Fold Change	Top 20 down-regulated genes	Fold Change
2hrs Infected v sham-infected
cDNA clone IMAGE:6761933 5', mRNA sequence	261.825	Immunoglobulin kappa light chain, variable region	-13.5671
Growth differentiation factor 15 (Gdf15)	246.746	RIKEN cDNA 1810022C23 gene (1810022C23Rik)	-11.7291
Chemokine (C-X-C motif) ligand 3 (Cxcl3)	112.114	PREDICTED: Mus musculus similar to gamma-2a immunoglobulin heavy chain (LOC100047788)	-10.8669
v-maf musculoaponeurotic fibrosarcoma oncogene family, protein F (avian) (Maff)	83.3083	Immunoglobulin kappa light chain variable region mRNA, clone MRL1-56, partial cds. [U19317]	-10.0483
Chemokine (C-X-C motif) ligand 1 (Cxcl1)	74.9749	musculus arachidonate 15-lipoxygenase (Alox15)	-7.30815
Chemokine (C-X-C motif) ligand 2 (Cxcl2)	42.5819	phosphoglycerate mutase 2 (Pgam2)	-7.17318
Early growth response 2 (Egr2)	41.8913	Proteoglycan 4 (Prg4)	-6.58723
Tumor necrosis factor (Tnf)	40.3717	RIKEN cDNA A430033K04 gene (A430033K04Rik)	-6.5122
Fos-like antigen 1 (Fosl1)	39.695	IKAROS family zinc finger 2 (Ikzf2)	-6.21248
Tumor necrosis factor (ligand) superfamily, member 18 (Tnfsf18)	38.2217	Melanoma antigen, family H, 1 (Mageh1)	-6.07487
Chemokine (C-C motif) ligand 4 (Ccl4)	36.5023	Flavin containing monooxygenase 5 (Fmo5)	-5.9162
Zinc finger protein 707 (Zfp707)	34.9257	Neuron specific gene family member 2 (Nsg2)	-5.89241
Carcinoembryonic antigen-related cell adhesion molecule 12 (Ceacam12)	32.8985	Bromodomain containing 8 (Brd8)	-5.86724
Immunoresponsive gene 1 (Irg1)	30.2157	Zinc finger protein 420 (Zfp420)	-5.84118
LON peptidase N-terminal domain and ring finger 3 (Lonrf3)	28.7672	Nudix (nucleoside diphosphate linked moiety X)-type motif 12 (Nudt12)	-5.75007
Interleukin 23, alpha subunit p19 (Il23a)	27.9463	BC018406 expressed sequence AI317395	-5.69213
Enolase 2, gamma neuronal (Eno2)	27.2497	Zinc fingr protein 551 (Zfp551)	-5.67391
Chemokine (C-C motif) ligand 3 (Ccl3)	25.1913	C-type lectin domain family 14, member a (Clec14a)	-5.39464
Matrix metallopeptidase 19 (Mmp19), transcript variant 1	24.8864	RAB42, member RAS oncogene family, pseudogene (Rab42-ps)	-5.35416
PREDICTED: Mus musculus similar to MAS-related GPR, member A4 (LOC677460)	24.8542	RIKEN cDNA 9930012K11 gene (9930012K11Rik)	-5.18854
2hr Inflamed v sham-infected
A disintegrin-like and metallopeptidase (reprolysin type) with thrombospondin type 1 motif, 4 (Adamts4)	38.3728	Ankyrin repeat and SOCS box-containing 10 (Asb10)	-6.46006
Growth differentiation factor 15 (Gdf15)	36.7334	Adrenergic receptor, alpha 2c (Adra2c)	-6.23836
v-maf musculoaponeurotic fibrosarcoma oncogene family, protein F (avian) (Maff)	30.1933	PREDICTED: RIKEN cDNA 6720489N17 gene (6720489N17Rik)	-5.45701
Chemokine (C-X-C motif) ligand 1 (Cxcl1)	29.9679	Adrenergic receptor, beta 1 (Adrb1)	-5.06992
Chemokine (C-X-C motif) ligand 3 (Cxcl3)	25.4369	PREDICTED: RIKEN cDNA 2310057B04 gene (2310057B04Rik)	-4.75432
Selectin, endothelial cell (Sele)	25.1478	Nephronophthisis 3 (adolescent) (Nphp3)	-4.73864
Interleukin 23, alpha subunit p19 (Il23a)	23.4544	Adult male pituitary gland cDNA, RIKEN library, clone:5330411J11	-4.68802
A disintegrin-like and metallopeptidase (reprolysin type) with thrombospondin type 1 motif	22.0219	Transmembrane protein 117 (Tmem117)	-4.64205
Tumor necrosis factor (Tnf)	21.3251	Leucine rich repeat containing 17 (Lrrc17)	-4.57989
Immunoresponsive gene 1 (Irg1)	19.3661	Serine (or cysteine) peptidase inhibitor, clade B, member 7 (Serpinb7)	-4.51145
PREDICTED: similar to MAS-related GPR, member A4 (LOC677460)	19.1775	Mcf.2 transforming sequence (Mcf2)	-4.50533
Cholesterol 25-hydroxylase (Ch25h)	18.7197	Potassium inwardly-rectifying channel, member 16 (Kcnj16)	-4.45438
MAS-related GPR, member A6 (Mrgpra6)	18.4351	RIKEN cDNA A730069N07 gene (A730069N07Rik)	-4.41749
Dual specificity phosphatase 8 (Dusp8)	17.2575	Doublesex and mab-3 related transcription factor 2 (Dmrt2)	-4.37149
MAS-related GPR, member A2A (Mrgpra2a)	16.2013	Lecithin-retinol acyltransferase (Lrat)	-4.33305
Chemokine (C-X-C motif) ligand 2 (Cxcl2)	16.178	Inducible T-cell co-stimulator (Icos)	-4.29031
MAS-related GPR, member A2B (Mrgpra2b)	16.1596	RIKEN cDNA 2810021J22 gene Gene	-4.25088
Solute carrier family 7, member 11 (Slc7a11)	15.8342	Family with sequence similarity 84, member A (Fam84a)	-4.21671
Oxidized low density lipoprotein (lectin-like) receptor 1 (Olr1)	13.9291	Predicted gene, EG434404 (EG434404)	-4.19842
C-type lectin domain family 4, member e (Clec4e)	13.6682	Potassium voltage-gated channel, shaker-related subfamily, member 2 (Kcna2)	-4.16105
12h infected v sham-infected
AGENCOURT_10836112 NIH_MGC_154	99.9311	PREDICTED: Mus musculus similar to gamma-2a immunoglobulin heavy chain (LOC100047788)	-110.528
Serum amyloid A 2 (Saa2)	87.9865	CD163 antigen (Cd163)	-63.5759
Cholesterol 25-hydroxylase (Ch25h)	57.9947	Potassium inwardly-rectifying channel, subfamily J, member 16 (Kcnj16)	-63.5427
Nitric oxide synthase 2, inducible (Nos2)	54.8832	Solute carrier family 1, member 2 (Slc1a2)	-46.3378
Protamine 1 (Prm1)	47.6538	RIKEN cDNA 2010110P09 gene (2010110P09Rik)	-38.7932
Tubulin, beta 3 (Tubb3)	47.05	Chemokine receptor CCX CKR mRNA, complete cds	-30.9138
Six transmembrane epithelial antigen of the prostate 1 (Steap1)	40.6243	ATP-binding cassette, sub-family A (ABC1), member 9 (Abca9)	-30.2822
Ubiquitin D (Ubd)	37.5576	Angiopoietin-like 7 (Angptl7)	-23.3785
Adult male testis cDNA, RIKEN full-length enriched library, clone:1700016F12	32.3661	LIM and calponin homology domains 1 (Limch1)	-23.1538
Interleukin 12 receptor, beta 1 (Il12rb1)	31.4569	Hepatic leukemia factor (Hlf)	-23.0126
HtrA serine peptidase 4 (Htra4)	30.4716	Insulin-like growth factor 1 (Igf1)	-21.2006
Tumor necrosis factor (ligand) superfamily, member 15 (Tnfsf15)	29.908	Adult male hippocampus cDNA, RIKEN full-length enriched library, clone:C630032D20	-21.0031
RIKEN cDNA 4833422F24 gene (4833422F24Rik)	29.8248	Myomesin 1 (Myom1)	-19.7583
Immunoresponsive gene 1 (Irg1)	29.5813	Ring finger protein 150 (Rnf150)	-19.336
Interferon gamma (Ifng)	28.8382	Aminoadipate-semialdehyde synthase (Aass)	-19.0258
Cyclin-dependent kinase-like 3 (Cdkl3)	27.8047	V-set and immunoglobulin domain containing 4 (Vsig4)	-18.7272
Predicted gene 4841 (Gm4841)	27.5328	Matrix metallopeptidase 27 (Mmp27)	-18.2543
BCL2-like 14 (apoptosis facilitator) (Bcl2l14)	27.2628	Sulfotransferase family 1A, phenol-preferring, member 1 (Sult1a1)	-17.454
Tumor necrosis factor (Tnf)	26.6209	Procollagen C-endopeptidase enhancer 2 (Pcolce2)	-16.349
Transmembrane 7 superfamily member 4 (Tm7sf4)	25.6016	Complement component 6 (C6)	-16.2703
12hr Inflamed v sham-infected
Tubulin, beta 3 (Tubb3)	100.761	Potassium inwardly-rectifying channel, subfamily J, member 16 (Kcnj16)	-108.761
Six transmembrane epithelial antigen of the prostate 1 (Steap1)	95.1291	Solute carrier family 1 (glial high affinity glutamate transporter), member 2 (Slc1a2)	-52.3509
Serum amyloid A 2 (Saa2)	83.5197	CD163 antigen (Cd163)	-45.4042
Cholesterol 25-hydroxylase (Ch25h)	76.5172	RIKEN cDNA 2010110P09 gene (2010110P09Rik)	-36.1312
RIKEN cDNA 1700016F12 gene (1700016F12Rik)	70.8472	Ribonucleoprotein, PTB-binding 2 (Raver2)	-30.3929
Ubiquitin D (Ubd)	64.8924	Adult male hippocampus cDNA, RIKEN full-length enriched library, clone:C630024D06	-22.895
Predicted gene 4841 (Gm4841)	52.4873	Complement component 6 (C6)	-21.6908
Interferon gamma (Ifng)	47.7918	V-set and immunoglobulin domain containing 4 (Vsig4)	-20.5163
Protamine 1 (Prm1)	43.1093	Neuralized homolog 1A (Drosophila) (Neurl1a)	-19.4506
Six transmembrane epithelial antigen of prostate 2 (Steap2)	39.5623	Angiopoietin-like 7 (Angptl7)	-19.3442
Transition protein 2 (Tnp2)	36.4956	Procollagen C-endopeptidase enhancer 2 (Pcolce2)	-18.1355
Lymphocyte antigen 6 complex, locus F (Ly6f)	33.7503	Family with sequence similarity 84, member A (Fam84a)	-17.8809
Hypothetical LOC667597 (LOC667597)	30.6332	Matrix metallopeptidase 27 (Mmp27)	-17.345
Oxidized low density lipoprotein (lectin-like) receptor 1 (Olr1)	28.8296	Insulin-like growth factor 1 (Igf1), transcript variant 1	-17.291
Lymphocyte antigen 6 complex, locus I (Ly6i)	28.7448	Myomesin 1 (Myom1)	-16.6403
Chemokine (C-X-C motif) ligand 10 (Cxcl10)	28.3149	Adult male hippocampus cDNA, RIKEN full-length enriched library, clone:C630032D20	-16.4666
Uridine phosphorylase 1 (Upp1)	25.587	Serine (or cysteine) peptidase inhibitor, clade B, member 7 (Serpinb7)	-15.9494
Chemokine (C-X-C motif) ligand 9 (Cxcl9)	25.3072	G protein-coupled receptor 98 (Gpr98)	-15.4403
Chloride intracellular channel 5 (Clic5)	24.5457	Pecanex-like 2 (Drosophila) (Pcnxl2)	-15.0885
Immunoresponsive gene 1 (Irg1)	23.9413	ATP-binding cassette, sub-family A (ABC1), member 9 (Abca9)	-14.6296

## Sheet: Genes Ranked by Expression
Inflamed KCs	Infected KCs
Tubulin, beta 3 (Tubb3)	Tubulin, beta 3 (Tubb3)
Adult male testis cDNA, RIKEN full-length enriched library, clone:1700016F12 (1700016F12Rik)	Protamine 1 (Prm1)
Ubiquitin D (Ubd)	Nitric oxide synthase 2, inducible (Nos2)
Predicted gene 4841 (Gm4841)	Ubiquitin D (Ubd)
Protamine 1 (Prm1)	Adult male testis cDNA, RIKEN full-length enriched library, clone:1700016F12 (1700016F12Rik)
Lymphocyte antigen 6 complex, locus f (Ly6f)	Interleukin 12 receptor, beta 1 (l12rb1)
Lymphocyte antigen 6 complex, locus I (Ly6i)	Predicted gene 4841 (Gm4841)
Chemokine (C-X-C motif) ligand 9 (Cxcl9)	Cyclin-dependent kinase-like 3 (Cdkl3)
Suppressor of cytokine signaling 1 (Socs1)	RIKEN cDNA 0610008F07 gene (0610008F07Rik)
Six transmembrane epithelial antigen of prostate 2 (Steap2)	Mus musculus HtrA serine peptidase 4 (Htra4)
Transition protein 2 (Tnp2)	Chemokine (C-X-C motif) ligand 9 (Cxcl9)
Six transmembrane epithelial antigen of the prostate 1 (Steap1)	Suppressor of cytokine signaling 1 (Socs1)
Guanylate binding protein 2 (Gbp2)	Guanylate binding protein 2 (Gbp2)
PREDICTED: Mus musculus hypothetical LOC667597 (LOC667597)	Serum amyloid A 2 (Saa2)
Serum amyloid A 2 (Saa2)	Lymphocyte antigen 6 complex, locus I (Ly6i)
Chloride intracellular channel 5 (Clic5)	Lymphocyte antigen 6 complex, locus f (Ly6f)
Interleukin 12 receptor, beta 1 (l12rb1)	BCL2-like 14 (apoptosis facilitator) (Bcl2l14)
Interferon gamma induced GTPase (Igtp)	Fanconi anemia, complementation group A (Fanca)
Tryptophanyl-tRNA synthetase (Wars)	Family with sequence similarity 89, member A (Fam89a)
