# Supplementary material for: A Transcriptomic Network Identified in Uninfected Macrophages Responding to Inflammation Controls Intracellular Pathogen Survival
Source: Cell Host Microbe. 2013 Sep 11;14(3):357–68. doi: 10.1016/j.chom.2013.08.004 (PMC4180915; doi:10.1016/j.chom.2013.08.004)
Supplement: Table S2. Related to Table 1 — Top 20 genes expressed selectively by infected KCs, selectively by inflamed KCs, or by both infected and inflamed KCs at 12 hr postinfection, ranked by expression values (log 2) in infected KCs (or expression in inflamed KCs for inflamed KCs only). [file mmc3.xlsx]

## Sheet: Sheet1
Top 20 genes expressed selectively by infected KCs
Gene Symbol	Gene Name	Expression in control	Expression in Inflamed	Expression in Infected	Fold Change in Infected KCs
Krtap14	Keratin associated protein 14	-0.6024	-0.0491	2.8767	11.1514
Axin2	Axin2	-0.5804	-0.0312	2.8364	10.6793
Rragb	Ras-related GTP binding B	-0.5919	-0.0359	2.7991	10.4905
Gm13109	Predicted gene 13109	-0.5764	-0.0749	2.7811	10.2499
Olfr251	Olfactory receptor 251	-0.0941	-0.0706	2.6846	6.8624
Gm13128	Predicted gene 13128	-0.5125	-0.0807	2.6093	8.7046
Gm2782	Predicted gene 2782	-0.5192	-0.0545	2.5631	8.4694
Nek11	NIMA (never in mitosis gene a)-related expressed kinase 11	-0.3109	-0.2267	2.526	7.1448
LOC100044361	PREDICTED: Similar to Mthfs protein (LOC100044361)	-0.5242	-0.0721	2.5237	8.2706
Olfr203	Olfactory receptor 203	-0.5882	-0.0599	2.5212	8.6305
Gm14448	Predicted gene 14448	-0.1309	0.3441	2.5159	6.2629
Frs3	Fibroblast growth factor receptor substrate 3	0.0227	-0.1604	2.4409	5.3452
4933435F18Rik	13 days embryo male testis cDNA, RIKEN full-length enriched library, clone:6030496F17 product:unclassifiable, full insert sequence.	-0.9441	0.0485	2.4246	10.3295
Nxf3	Nuclear RNA export factor 3	-0.5696	0.3662	2.4195	7.9399
Mpped2	Metallophosphoesterase domain containing 2	-0.5769	-0.0923	2.4103	7.9292
Atg4a	Autophagy-related 4A (yeast)	-0.5481	-0.0626	2.3198	7.2999
Gm4661	Predicted gene 4661	-0.5129	-0.0579	2.2969	7.0118
LOC639496	PREDICTED: similar to Novel synovial sarcoma, X member B family member (LOC639496)	-0.6172	-0.0819	2.2766	7.4321
4930449E01Rik	BY714975 RIKEN full-length enriched, adult male testis Mus musculus cDNA clone 4930449E01 5'.	-0.4693	0.4213	2.27	6.6774
2010003O02Rik	AGENCOURT_10744377 NIH_MGC_156 Mus musculus cDNA clone IMAGE:6760146 5'	-0.6845	0.2183	2.2629	7.7135
Top 20 genes expressed selectively by inflamed KCs
Gene Symbol	Gene Name	Expression in control	Expression in Inflamed	Expression in Infected	Fold Change in Inflamed KCs
Prima1	Proline rich membrane anchor 1	-0.7157	2.3301	0.4775	8.2578
Gm6705	PREDICTED: Similar to Lysosomal-associated protein transmembrane 4B (LOC626785)	0.0386	2.2037	1.1922	4.4851
LOC100045268	PREDICTED: Similar to precursor (AA -28 to 232) (LOC100045268)	-0.7038	2.128	0.8616	7.1197
Dcst1	DC-STAMP domain containing 1	-0.764	2.061	0.4845	7.086
Phlda3	Pleckstrin homology-like domain, family A, member 3	-0.1168	1.9908	1.272	4.3096
Gja4	Gap junction protein, alpha 4	-0.7556	1.9772	0.5577	6.6475
Irgm2	Immunity-related GTPase family M member 2	0.0219	1.8255	1.3445	3.4908
Setdb2	SET domain, bifurcated 2	0.0199	1.8139	1.0956	3.4678
Laptm4b	Lysosomal-associated protein transmembrane 4B	-0.0777	1.7987	0.8205	3.6715
Sema3a	Sema domain, immunoglobulin domain (Ig), short basic domain, secreted, (semaphorin) 3A	-0.928	1.7381	0.7512	6.6183
Ube2l6	Ubiquitin-conjugating enzyme E2L 6	-0.1417	1.7318	1.3951	3.6641
Olfr576	Olfactory receptor 576	-0.1687	1.7097	1.2087	3.6768
Slco1a4	Solute carrier organic anion transporter family, member 1a4	-0.235	1.6856	1.0566	3.7857
Gm2908	PREDICTED: Similar to retinitis pigmentosa GTPase regulator (LOC100040689)	-0.5464	1.6816	0.5885	4.685
LOC641199	PREDICTED: Similar to preserine protease	-0.5434	1.672	0.7481	4.6441
Il31ra	Interleukin 31 receptor A	-0.5801	1.6584	0.4453	3.1649
Adora2a	Adenosine A2a receptor	-0.8865	1.6169	0.4966	5.6701
Serpinb10-ps	Serine (or cysteine) peptidase inhibitor, clade B (ovalbumin), member 10, pseudogene	-0.7865	1.6084	0.7131	5.2596
LOC631033	PREDICTED: Similar to lysyl-tRNA synthetase, transcript variant 1	0.02	1.607	1.2516	3.0042
Mboat1	Membrane bound O-acyltransferase domain containing 1	-0.1555	1.5698	0.716	3.3063
Top 20 genes expressed commonly by inflamed and infected KCs
Gene Symbol	Gene Name	Expression in control	Expression in Inflamed	Expression in Infected	Fold Change in Infected KCs
Tubb3	Tubulin, beta 3	-0.3644	6.2904	5.1917	47.05
Prm1	Protamine 1	-0.4049	5.0251	5.1697	47.6538
Nos2	Nitric oxide synthase 2, inducible	-0.8428	3.2723	4.9355	54.8832
Ubd	Ubiquitin D	-0.5112	5.5088	4.7198	37.5576
1700016F12Rik	Adult male testis cDNA, RIKEN full-length enriched library, clone:1700016F12	-0.3111	5.8355	4.7053	32.3661
Il12rb1	Interleukin 12 receptor, beta 1	-0.405	3.8774	4.5703	31.4569
Gm4841	Predicted gene 4841	-0.3518	5.3621	4.4313	27.5328
Htra4	HtrA serine peptidase 4	-0.6278	2.5134	4.3016	30.4716
Cxcl9	Chemokine (C-X-C motif) ligand 9	-0.2697	4.2894	4.2501	23.0962
Socs1	Suppressor of cytokine signaling 1	-0.2465	4.3203	4.2188	22.0901
Gbp2	Guanylate binding protein 2	-0.458	4.0252	4.0257	22.3737
Saa2	Serum amyloid A 2	-2.4417	3.9423	4.0175	87.9865
Ly6i	Lymphocyte antigen 6 complex, locus I	-0.4719	4.3733	3.9943	22.1038
Ly6f	Lymphocyte antigen 6 complex, locus f	-0.6199	4.457	3.9272	23.3783
Fanca	Fanconi anemia, complementation group A	-0.135	3.5138	3.8437	15.7646
Gbp5	Guanylate binding protein 5	-0.5901	3.5574	3.6972	19.5263
Spon1	Spondin 1, (f-spondin) extracellular matrix protein	0.2486	3.0251	3.6949	10.9
4833422F24Rik	RIKEN cDNA 4833422F24 gene	-1.2258	2.0497	3.6727	29.8248
Clic5	Chloride intracellular channel 5 (Clic5)	-0.6934	3.924	3.5716	19.2255
Iigp1	Interferon inducible GTPase 1 (Iigp1), transcript variant 2	0.1127	3.6314	3.5661	10.9538
